# Supplementary material for: Interprofessional collegiality and workplace abuse among healthcare workers in eastern Uganda: A convergent mixed-methods study
Source: PLoS One. 2026 Jun 26;21(6):e0351656. doi: 10.1371/journal.pone.0351656 (PMC13308775; doi:10.1371/journal.pone.0351656)
Supplement: S1 File — (XLSX) [file pone.0351656.s001.xlsx]

## Sheet: Exploring Interprofessional ...
Level of education	Marital status	Professional Background	Work experience	The current job title matches the work experience/educational qualification.	Nature of work	Number of people worked with (median and inter-quartile range)	Description of the work environment in the participant's workplace.	Friend at the workplace (one participant socializes/ goes out with)	Staffing levels at participant's workplace	Belittling or undermining	Unjustified criticism and monitoring of work.	Persistent humiliation in front of others	Intimidation	Use of inappropriate jokes	Persistent teasing	With-holding of the necessary information.	Unjustified refusal of leave, training or promotion	Unfair work criticism	Subjected to work under pressure	Experience of Sexual abuse.	Experience of physical abuse	The main perpetrator of the emotional abuse.	The main perpetrator of the verbal abuse.	The main perpetrator of the physical abuse.	Description of Interprofessional collegiality	Ward/hospital manager is supportive	Senior midwives/ doctors/ nurses use mistakes as learning opportunities, not criticism.	A midwife/doctor/nurse unit manager is a good manager and leader.	Midwife/doctor/ nurse praises and recognizes others for a job well done.	A midwife/doctor/nurse unit manager backs up the staff in decision-making even if the conflict is with a doctor.	Career development/clinical ladder.	Opportunity for midwives to participate in policy decisions governance.	Hospital managers consult about daily problems.	Midwives feel understood when they explain themselves.	Enough healthcare workers to provide quality patient care in my facility.	Enough staff to get the work done in my facility.	High standards of health care are expected by the hospital management.	Doctors and midwives/nurses have good working relations.	There is good teamwork between midwives/nurses and doctors.	There is collaboration (joint practice) between midwives/nurses and doctors.
2. Diploma	1. Married	Allied health professionals (clinical officer, anaesthetist, radiologist, lab technician, Pharmacists)	9	1. Yes	Under supervision	2	Very good or good	Nurse /midwife	Poor or very low	yes	yes	no	yes	yes	no)	yes)	no)	yes	yes	No	2. No (not at all or never)	medical doctor	medical doctor	No abuse		3. neutral	4. Disagree	3. neutral	3. neutral	4. Disagree	2. Strongly agree	2. Strongly agree	3. neutral	3. neutral	4. Disagree	4. Disagree	2. Strongly agree	2. Strongly agree	2. Strongly agree	3. neutral
2. Diploma	1. Married	Allied health professionals (clinical officer, anaesthetist, radiologist, lab technician, Pharmacists)	3	1. Yes	Under supervision	100	3. Neutral	Allied health professional	Poor or very low	yes	yes	yes	yes	yes	yes	yes)	no)	yes	yes	No	2. No (not at all or never)	Nurse/midwife	Nurse/midwife	Nurse/midwife		1.Agree	4. Disagree	4. Disagree	4. Disagree	4. Disagree	3. neutral	4. Disagree	4. Disagree	4. Disagree	4. Disagree	4. Disagree	4. Disagree	4. Disagree	4. Disagree	4. Disagree
3. Bachelors	1. Married	Nurse/midwife	12	2. No	Under supervision	10	Very good or good	Nurse /midwife	Average	no	prefer not to say	prefer not to say	prefer not to say	prefer not to say	no)	yes)	prefer not to say	yes	yes	No	2. No (not at all or never)	No abuse	no abuse	No abuse		3. neutral	3. neutral	3. neutral	4. Disagree	4. Disagree	4. Disagree	4. Disagree	1.Agree	4. Disagree	3. neutral	3. neutral	2. Strongly agree	5. Strongly disagree	4. Disagree	4. Disagree
2. Diploma	2. Single	Allied health professionals (clinical officer, anaesthetist, radiologist, lab technician, Pharmacists)	5	1. Yes	Under supervision	12	3. Neutral	Allied health professional	Average	prefer not to say	yes	no	no	no)	no)	yes)	no)	no)	no	No	2. No (not at all or never)	No abuse	no abuse	No abuse		4. Disagree	3. neutral	3. neutral	2. Strongly agree	2. Strongly agree	3. neutral	3. neutral	2. Strongly agree	2. Strongly agree	3. neutral	3. neutral	3. neutral	3. neutral	2. Strongly agree	2. Strongly agree
2. Diploma	1. Married	Allied health professionals (clinical officer, anaesthetist, radiologist, lab technician, Pharmacists)	10	1. Yes	Supervisor/ward in-charge/ manager	8	Very good or good	Most of them/all of them	Poor or very low	yes	yes	yes	yes	yes	no)	no	no)	yes	yes	No	2. No (not at all or never)	No abuse	no abuse	No abuse		4. Disagree	3. neutral	3. neutral	4. Disagree	4. Disagree	5. Strongly disagree	3. neutral	3. neutral	4. Disagree	4. Disagree	3. neutral	4. Disagree	2. Strongly agree	3. neutral	3. neutral
2. Diploma	1. Married	Allied health professionals (clinical officer, anaesthetist, radiologist, lab technician, Pharmacists)	6	2. No	Under supervision	30	Very good or good	None	Poor or very low	no	no	no	yes	no)	no)	yes)	no)	yes	no	No	2. No (not at all or never)	No abuse	medical doctor	No abuse		3. neutral	3. neutral	3. neutral	4. Disagree	3. neutral	4. Disagree	4. Disagree	4. Disagree	3. neutral	4. Disagree	3. neutral	4. Disagree	3. neutral	3. neutral	2. Strongly agree
3. Bachelors	2. Single	Allied health professionals (clinical officer, anaesthetist, radiologist, lab technician, Pharmacists)	3	1. Yes	Under supervision	3	3. Neutral	None	Average	prefer not to say	yes	no	no	yes	yes	yes)	no)	yes	no	No	2. No (not at all or never)	No abuse	no abuse	No abuse		1.Agree	3. neutral	3. neutral	1.Agree	1.Agree	4. Disagree	4. Disagree	4. Disagree	1.Agree	4. Disagree	4. Disagree	1.Agree	3. neutral	3. neutral	1.Agree
3. Bachelors	1. Married	Allied health professionals (clinical officer, anaesthetist, radiologist, lab technician, Pharmacists)	5	1. Yes	Under supervision	24	Very good or good	Nurse /midwife	Average	no	no	no	no	no)	no)	no	yes	no)	no	No	2. No (not at all or never)	No abuse	no abuse	No abuse		1.Agree	1.Agree	1.Agree	1.Agree	1.Agree	1.Agree	1.Agree	1.Agree	1.Agree	3. neutral	3. neutral	1.Agree	1.Agree	1.Agree	1.Agree
3. Bachelors	1. Married	Medical doctor/specialist/consultant	10	1. Yes	Under supervision	20	Very good or good	Doctor	Average	yes	yes	no	no	yes	no)	no	no)	yes	no	No	2. No (not at all or never)	No abuse	no abuse	No abuse		2. Strongly agree	1.Agree	3. neutral	3. neutral	3. neutral	2. Strongly agree	3. neutral	1.Agree	3. neutral	4. Disagree	4. Disagree	1.Agree	1.Agree	1.Agree	1.Agree
2. Diploma	1. Married	Allied health professionals (clinical officer, anaesthetist, radiologist, lab technician, Pharmacists)	10	1. Yes	Supervisor/ward in-charge/ manager	18	4. Poor	Most of them/all of them	Average	yes	yes	yes	yes	yes	yes	yes)	yes	yes	yes	No	3. Prefer not to say	All professions	All professionals	All professions		4. Disagree	4. Disagree	4. Disagree	4. Disagree	3. neutral	4. Disagree	3. neutral	3. neutral	4. Disagree	3. neutral	3. neutral	3. neutral	4. Disagree	3. neutral	3. neutral
2. Diploma	2. Single	Allied health professionals (clinical officer, anaesthetist, radiologist, lab technician, Pharmacists)	18	1. Yes	Under supervision	13	Very good or good	Allied health professional	Average	yes	yes	yes	yes	yes	yes	yes)	yes	yes	yes	No	2. No (not at all or never)	No abuse	no abuse	No abuse		1.Agree	1.Agree	1.Agree	3. neutral	3. neutral	3. neutral	1.Agree	3. neutral	1.Agree	4. Disagree	4. Disagree	3. neutral	1.Agree	1.Agree	1.Agree
3. Bachelors	2. Single	Allied health professionals (clinical officer, anaesthetist, radiologist, lab technician, Pharmacists)	2	1. Yes	Under supervision	6	Very good or good	Allied health professional	Poor or very low	prefer not to say	yes	no	no	no)	yes	yes)	no)	yes	yes	No	2. No (not at all or never)	No abuse	Nurse/midwife	Allied health professionals		1.Agree	1.Agree	1.Agree	2. Strongly agree	1.Agree	1.Agree	1.Agree	1.Agree	1.Agree	1.Agree	4. Disagree	1.Agree	1.Agree	1.Agree	1.Agree
1. Certificate	2. Single	Nurse/midwife	4	1. Yes	Under supervision	25	Very good or good	Nurse /midwife	Average	yes	yes	yes	prefer not to say	no)	prefer not to say	no	no)	no)	no	Prefer not to say	2. No (not at all or never)	Nurse/midwife	Nurse/midwife	No abuse		1.Agree	4. Disagree	3. neutral	3. neutral	3. neutral	3. neutral	1.Agree	3. neutral	3. neutral	4. Disagree	4. Disagree	1.Agree	5. Strongly disagree	4. Disagree	3. neutral
3. Bachelors	2. Single	Allied health professionals (clinical officer, anaesthetist, radiologist, lab technician, Pharmacists)	1	1. Yes	Under supervision	3	Very good or good	Doctor	Average	no	no	no	prefer not to say	yes	no)	no	no)	yes	no	No	2. No (not at all or never)	No abuse	Allied health professionals	No abuse		1.Agree	1.Agree	1.Agree	1.Agree	1.Agree	1.Agree	1.Agree	5. Strongly disagree	1.Agree	1.Agree	1.Agree	1.Agree	1.Agree	1.Agree	1.Agree
2. Diploma	1. Married	Allied health professionals (clinical officer, anaesthetist, radiologist, lab technician, Pharmacists)	14	1. Yes	Supervisor/ward in-charge/ manager	6	Very good or good	Nurse /midwife	Adequate	yes	yes	yes	no	no)	no)	no	no)	no)	yes	No	2. No (not at all or never)	No abuse	no abuse	Allied health professionals		2. Strongly agree	2. Strongly agree	2. Strongly agree	1.Agree	1.Agree	1.Agree	1.Agree	2. Strongly agree	2. Strongly agree	2. Strongly agree	3. neutral	1.Agree	2. Strongly agree	2. Strongly agree	2. Strongly agree
2. Diploma	1. Married	Allied health professionals (clinical officer, anaesthetist, radiologist, lab technician, Pharmacists)	4	1. Yes	Under supervision	10	Very good or good	Allied health professional	Average	yes	yes	yes	yes	yes	yes	yes)	yes	yes	yes	No	2. No (not at all or never)	Allied health profesionals	Allied health professionals	Allied health professionals		1.Agree	3. neutral	1.Agree	3. neutral	3. neutral	1.Agree	3. neutral	3. neutral	3. neutral	3. neutral	3. neutral	1.Agree	3. neutral	3. neutral	3. neutral
2. Diploma	2. Single	Allied health professionals (clinical officer, anaesthetist, radiologist, lab technician, Pharmacists)	7	2. No	Under supervision	2	3. Neutral	Allied health professional	Average	yes	yes	yes	yes	yes	yes	yes)	no)	no)	no	No	2. No (not at all or never)	No abuse	no abuse	No abuse		1.Agree	1.Agree	1.Agree	1.Agree	1.Agree	3. neutral	3. neutral	3. neutral	3. neutral	3. neutral	3. neutral	3. neutral	3. neutral	3. neutral	3. neutral
3. Bachelors	2. Single	Allied health professionals (clinical officer, anaesthetist, radiologist, lab technician, Pharmacists)	1	1. Yes	Under supervision	1	3. Neutral	Allied health professional	Average	no	no	prefer not to say	no	no)	no)	no	no)	no)	no	No	2. No (not at all or never)	No abuse	no abuse	No abuse		1.Agree	1.Agree	1.Agree	1.Agree	1.Agree	1.Agree	1.Agree	1.Agree	1.Agree	1.Agree	1.Agree	1.Agree	1.Agree	1.Agree	1.Agree
3. Bachelors	2. Single	Allied health professionals (clinical officer, anaesthetist, radiologist, lab technician, Pharmacists)	1	1. Yes	Under supervision	10	3. Neutral	Allied health professional	Average	yes	no	yes	no	yes	no)	no	no)	no)	no	No	2. No (not at all or never)	No abuse	Allied health professionals	No abuse		1.Agree	1.Agree	1.Agree	1.Agree	1.Agree	1.Agree	1.Agree	1.Agree	1.Agree	1.Agree	4. Disagree	4. Disagree	1.Agree	1.Agree	1.Agree
3. Bachelors	1. Married	Nurse/midwife	14	1. Yes	Under supervision	12	Very good or good	Nurse /midwife	Average	yes	yes	yes	yes	no)	yes	yes)	no)	yes	yes	No	2. No (not at all or never)	No abuse	no abuse	No abuse		2. Strongly agree	3. neutral	3. neutral	4. Disagree	4. Disagree	3. neutral	3. neutral	4. Disagree	5. Strongly disagree	2. Strongly agree	2. Strongly agree	2. Strongly agree	3. neutral	5. Strongly disagree	4. Disagree
3. Bachelors	2. Single	Nurse/midwife	1	1. Yes	Under supervision	11	3. Neutral	Nurse /midwife	Average	prefer not to say	no	yes	no	yes	no)	no	no)	no)	no	No	2. No (not at all or never)	No abuse	no abuse	No abuse		1.Agree	3. neutral	1.Agree	1.Agree	3. neutral	3. neutral	1.Agree	1.Agree	1.Agree	1.Agree	1.Agree	3. neutral	3. neutral	3. neutral	3. neutral
2. Diploma	2. Single	Nurse/midwife	6	1. Yes	Under supervision	13	Very good or good	Allied health professional	Poor or very low	no	yes	yes	yes	no)	no)	yes)	yes	yes	no	No	2. No (not at all or never)	No abuse	no abuse	No abuse		1.Agree	4. Disagree	2. Strongly agree	4. Disagree	4. Disagree	4. Disagree	4. Disagree	4. Disagree	4. Disagree	4. Disagree	3. neutral	2. Strongly agree	2. Strongly agree	3. neutral	3. neutral
3. Bachelors	1. Married	Nurse/midwife	5	1. Yes	Under supervision	11	Very good or good	Nurse /midwife	Average	yes	prefer not to say	yes	yes	yes	yes	yes)	yes	yes	no	No	2. No (not at all or never)	medical doctor	Nurse/midwife	No abuse		4. Disagree	5. Strongly disagree	4. Disagree	4. Disagree	3. neutral	3. neutral	4. Disagree	5. Strongly disagree	3. neutral	4. Disagree	2. Strongly agree	2. Strongly agree	4. Disagree	2. Strongly agree	2. Strongly agree
2. Diploma	1. Married	Allied health professionals (clinical officer, anaesthetist, radiologist, lab technician, Pharmacists)	11	2. No	Under supervision	4	Very good or good	Nurse /midwife	Poor or very low	no	no	no	no	prefer not to say	no)	yes)	yes	no)	no	No	2. No (not at all or never)	No abuse	no abuse	No abuse		2. Strongly agree	2. Strongly agree	1.Agree	1.Agree	4. Disagree	1.Agree	4. Disagree	1.Agree	1.Agree	4. Disagree	4. Disagree	4. Disagree	2. Strongly agree	1.Agree	1.Agree
4. Masters	1. Married	Medical doctor/specialist/consultant	10	1. Yes	Supervisor/ward in-charge/ manager	13	Very good or good	Most of them/all of them	Average	yes	yes	prefer not to say	prefer not to say	yes	prefer not to say	yes)	no)	yes	yes	No	2. No (not at all or never)	No abuse	no abuse	No abuse		1.Agree	3. neutral	3. neutral	3. neutral	3. neutral	3. neutral	3. neutral	3. neutral	4. Disagree	4. Disagree	3. neutral	3. neutral	3. neutral	3. neutral	3. neutral
2. Diploma	1. Married	Allied health professionals (clinical officer, anaesthetist, radiologist, lab technician, Pharmacists)	14	1. Yes	Supervisor/ward in-charge/ manager	20	Very good or good	Allied health professional	Average	prefer not to say	prefer not to say	no	no	yes	no)	no	no)	prefer not to say	no	No	2. No (not at all or never)	No abuse	no abuse	No abuse		2. Strongly agree	2. Strongly agree	2. Strongly agree	3. neutral	3. neutral	3. neutral	2. Strongly agree	2. Strongly agree	2. Strongly agree	4. Disagree	3. neutral	2. Strongly agree	2. Strongly agree	3. neutral	3. neutral
3. Bachelors	2. Single	Allied health professionals (clinical officer, anaesthetist, radiologist, lab technician, Pharmacists)	7	1. Yes	Supervisor/ward in-charge/ manager	12	Very good or good	None	Average	no	no	no	no	no)	no)	no	no)	no)	no	No	2. No (not at all or never)	No abuse	no abuse	No abuse		2. Strongly agree	5. Strongly disagree	2. Strongly agree	2. Strongly agree	2. Strongly agree	2. Strongly agree	2. Strongly agree	1.Agree	2. Strongly agree	2. Strongly agree	2. Strongly agree	2. Strongly agree	2. Strongly agree	2. Strongly agree	2. Strongly agree
3. Bachelors	2. Single	Medical doctor/specialist/consultant	1	1. Yes	Under supervision	4	Very good or good	Allied health professional	Adequate	yes	yes	no	no	no)	yes	no	no)	no)	yes	No	2. No (not at all or never)	No abuse	no abuse	No abuse		1.Agree	4. Disagree	1.Agree	3. neutral	3. neutral	3. neutral	1.Agree	3. neutral	4. Disagree	4. Disagree	4. Disagree	4. Disagree	4. Disagree	3. neutral	3. neutral
1. Certificate	2. Single	Nurse/midwife	2	2. No	Under supervision	33	Very good or good	Nurse /midwife	Average	yes	yes	yes	yes	yes	yes	yes)	no)	yes	yes	No	2. No (not at all or never)	No abuse	no abuse	No abuse		3. neutral	4. Disagree	5. Strongly disagree	3. neutral	4. Disagree	3. neutral	4. Disagree	2. Strongly agree	2. Strongly agree	3. neutral	3. neutral	3. neutral	3. neutral	4. Disagree	3. neutral
2. Diploma	2. Single	Allied health professionals (clinical officer, anaesthetist, radiologist, lab technician, Pharmacists)	2	1. Yes	Under supervision	7	3. Neutral	Allied health professional	Average	prefer not to say	prefer not to say	yes	prefer not to say	prefer not to say	no)	yes)	yes	yes	no	No	2. No (not at all or never)	medical doctor	medical doctor	Allied health professionals		2. Strongly agree	2. Strongly agree	3. neutral	3. neutral	3. neutral	2. Strongly agree	3. neutral	4. Disagree	2. Strongly agree	4. Disagree	4. Disagree	2. Strongly agree	3. neutral	3. neutral	3. neutral
2. Diploma	2. Single	Allied health professionals (clinical officer, anaesthetist, radiologist, lab technician, Pharmacists)	3	1. Yes	Supervisor/ward in-charge/ manager	5	Very good or good	Doctor	Average	yes	yes	prefer not to say	no	no)	no)	no	no)	yes	no	No	2. No (not at all or never)	Nurse/midwife	Nurse/midwife	No abuse		1.Agree	4. Disagree	2. Strongly agree	3. neutral	2. Strongly agree	2. Strongly agree	2. Strongly agree	2. Strongly agree	3. neutral	3. neutral	3. neutral	1.Agree	2. Strongly agree	2. Strongly agree	2. Strongly agree
3. Bachelors	2. Single	Medical Doctor/specialist/consultant	1	1. Yes	Supervisor/ward in-charge/ manager	30	Very good or good	Doctor	Average	yes	yes	no	yes	no)	no)	yes)	no)	yes	no	No	2. No (not at all or never)	No abuse	no abuse	No abuse		1.Agree	3. neutral	3. neutral	3. neutral	3. neutral	3. neutral	3. neutral	3. neutral	3. neutral	3. neutral	3. neutral	1.Agree	2. Strongly agree	2. Strongly agree	2. Strongly agree
3. Bachelors	2. Single	Medical Doctor/specialist/consultant	2	1. Yes	Supervisor/ward in-charge/ manager	10	Very good or good	Doctor	Average	prefer not to say	yes	yes	yes	yes	yes	yes)	no)	yes	yes	No	1. Yes (most times, few times, ever experienced it)	medical doctor	medical doctor	Allied health professionals		3. neutral	2. Strongly agree	2. Strongly agree	3. neutral	3. neutral	3. neutral	3. neutral	3. neutral	2. Strongly agree	3. neutral	3. neutral	3. neutral	3. neutral	3. neutral	2. Strongly agree
3. Bachelors	1. Married	Nurse/midwife	8	1. Yes	Supervisor/ward in-charge/ manager	8	Very good or good	Nurse /midwife	Average	yes	yes	no	yes	yes	no)	yes)	yes	yes	yes	No	2. No (not at all or never)	No abuse	no abuse	No abuse		3. neutral	3. neutral	3. neutral	3. neutral	3. neutral	3. neutral	3. neutral	3. neutral	3. neutral	3. neutral	3. neutral	3. neutral	4. Disagree	4. Disagree	3. neutral
3. Bachelors	1. Married	Allied health professionals (clinical officer, anaesthetist, radiologist, lab technician, Pharmacists)	3	2. No	Under supervision	8	3. Neutral	Allied health professional	Adequate	no	no	no	no	no)	no)	prefer not to say	prefer not to say	no)	no	No	2. No (not at all or never)	No abuse	no abuse	No abuse		3. neutral	3. neutral	3. neutral	3. neutral	3. neutral	3. neutral	3. neutral	3. neutral	3. neutral	3. neutral	3. neutral	4. Disagree	3. neutral	3. neutral	3. neutral
3. Bachelors	2. Single	Allied health professionals (clinical officer, anaesthetist, radiologist, lab technician, Pharmacists)	7	1. Yes	Under supervision	14	Very good or good	Allied health professional	Average	yes	yes	yes	yes	yes	no)	yes)	yes	yes	yes	No	2. No (not at all or never)	No abuse	no abuse	No abuse		3. neutral	5. Strongly disagree	3. neutral	4. Disagree	4. Disagree	4. Disagree	3. neutral	4. Disagree	2. Strongly agree	5. Strongly disagree	4. Disagree	1.Agree	1.Agree	1.Agree	1.Agree
3. Bachelors	1. Married	Nurse/midwife	5	1. Yes	Under supervision	9	Very good or good	Allied health professional	Poor or very low	yes	yes	prefer not to say	prefer not to say	no)	prefer not to say	yes)	no)	yes	yes	Prefer not to say	2. No (not at all or never)	medical doctor	medical doctor	Allied health professionals		3. neutral	3. neutral	2. Strongly agree	4. Disagree	4. Disagree	2. Strongly agree	4. Disagree	4. Disagree	4. Disagree	4. Disagree	3. neutral	3. neutral	4. Disagree	3. neutral	3. neutral
1. Certificate	1. Married	Allied health professionals (clinical officer, anaesthetist, radiologist, lab technician, Pharmacists)	2	1. Yes	Under supervision	10	Very good or good	Allied health professional	Average	no	prefer not to say	no	no	no)	no)	yes)	no)	no)	yes	No	2. No (not at all or never)	No abuse	no abuse	No abuse		1.Agree	1.Agree	1.Agree	1.Agree	1.Agree	1.Agree	1.Agree	1.Agree	1.Agree	3. neutral	3. neutral	2. Strongly agree	3. neutral	1.Agree	1.Agree
2. Diploma	1. Married	Allied health professionals (clinical officer, anaesthetist, radiologist, lab technician, Pharmacists)	5	1. Yes	Under supervision	4	Very good or good	Nurse /midwife	Average	no	yes	yes	no	yes	yes	no	yes	no)	yes	No	2. No (not at all or never)	Allied health profesionals	Allied health professionals	No abuse		2. Strongly agree	5. Strongly disagree	3. neutral	3. neutral	2. Strongly agree	1.Agree	2. Strongly agree	2. Strongly agree	2. Strongly agree	3. neutral	5. Strongly disagree	1.Agree	2. Strongly agree	2. Strongly agree	1.Agree
2. Diploma	2. Single	Allied health professionals (clinical officer, anaesthetist, radiologist, lab technician, Pharmacists)	2	1. Yes	Under supervision	3	3. Neutral	Allied health professional	Average	yes	yes	no	yes	no)	no)	yes)	no)	yes	yes	No	2. No (not at all or never)	No abuse	no abuse	No abuse		2. Strongly agree	1.Agree	1.Agree	1.Agree	1.Agree	3. neutral	3. neutral	3. neutral	1.Agree	3. neutral	1.Agree	1.Agree	1.Agree	1.Agree	1.Agree
3. Bachelors	3. Cohabiting	Nurse/midwife	1	1. Yes	Under supervision	40	Very good or good	Doctor	Average	yes	no	no	no	yes	yes	no	no)	yes	yes	No	2. No (not at all or never)	Allied health profesionals	Nurse/midwife	Nurse/midwife		2. Strongly agree	2. Strongly agree	3. neutral	2. Strongly agree	3. neutral	2. Strongly agree	2. Strongly agree	2. Strongly agree	2. Strongly agree	4. Disagree	4. Disagree	4. Disagree	3. neutral	3. neutral	3. neutral
1. Certificate	1. Married	Nurse/midwife	5	1. Yes	Supervisor/ward in-charge/ manager	13	Very good or good	Nurse /midwife	Average	yes	yes	yes	yes	yes	prefer not to say	yes)	yes	no)	no	No	1. Yes (most times, few times, ever experienced it)	medical doctor	medical doctor	Nurse/midwife		1.Agree	1.Agree	1.Agree	1.Agree	2. Strongly agree	1.Agree	1.Agree	1.Agree	1.Agree	1.Agree	3. neutral	1.Agree	1.Agree	1.Agree	1.Agree
3. Bachelors	2. Single	Nurse/midwife	1	1. Yes	Under supervision	20	Very good or good	Nurse /midwife	Poor or very low	yes	yes	yes	yes	yes	yes	yes)	no)	no)	yes	No	1. Yes (most times, few times, ever experienced it)	medical doctor	medical doctor	Allied health professionals		1.Agree	3. neutral	3. neutral	3. neutral	2. Strongly agree	3. neutral	4. Disagree	3. neutral	3. neutral	4. Disagree	3. neutral	4. Disagree	4. Disagree	4. Disagree	3. neutral
2. Diploma	2. Single	Allied health professionals (clinical officer, anaesthetist, radiologist, lab technician, Pharmacists)	1	1. Yes	Under supervision	5	Very good or good	None	Adequate	no	no	no	no	no)	no)	no	no)	no)	no	No	2. No (not at all or never)	No abuse	no abuse	No abuse		1.Agree	5. Strongly disagree	1.Agree	1.Agree	3. neutral	3. neutral	3. neutral	5. Strongly disagree	2. Strongly agree	1.Agree	1.Agree	4. Disagree	1.Agree	1.Agree	1.Agree
3. Bachelors	1. Married	Nurse/midwife	2	1. Yes	Under supervision	4	Very good or good	Nurse /midwife	Average	no	no	no	no	yes	no)	no	no)	no)	no	No	2. No (not at all or never)	No abuse	no abuse	No abuse		1.Agree	1.Agree	2. Strongly agree	4. Disagree	4. Disagree	1.Agree	1.Agree	4. Disagree	4. Disagree	5. Strongly disagree	5. Strongly disagree	1.Agree	1.Agree	4. Disagree	5. Strongly disagree
3. Bachelors	2. Single	Medical Doctor/specialist/consultant	1	1. Yes	Under supervision	50	Very good or good	Doctor	Average	prefer not to say	no	prefer not to say	no	prefer not to say	no)	no	no)	no)	prefer not to say	No	2. No (not at all or never)	No abuse	no abuse	No abuse		1.Agree	2. Strongly agree	2. Strongly agree	2. Strongly agree	1.Agree	1.Agree	1.Agree	1.Agree	1.Agree	1.Agree	1.Agree	1.Agree	1.Agree	1.Agree	1.Agree
3. Bachelors	1. Married	Nurse/midwife	1	1. Yes	Under supervision	300	Very good or good	Doctor	Average	yes	yes	yes	yes	yes	yes	yes)	no)	yes	yes	yes	3. Prefer not to say	Nurse/midwife	Nurse/midwife	Nurse/midwife		3. neutral	3. neutral	3. neutral	3. neutral	3. neutral	3. neutral	3. neutral	3. neutral	3. neutral	3. neutral	3. neutral	3. neutral	3. neutral	3. neutral	3. neutral
3. Bachelors	2. Single	Nurse/midwife	1	1. Yes	Under supervision	20	3. Neutral	Nurse /midwife	Poor or very low	no	yes	yes	no	yes	yes	yes)	yes	yes	yes	yes	1. Yes (most times, few times, ever experienced it)	medical doctor	medical doctor	Allied health professionals		3. neutral	3. neutral	3. neutral	3. neutral	3. neutral	5. Strongly disagree	3. neutral	1.Agree	2. Strongly agree	5. Strongly disagree	5. Strongly disagree	1.Agree	3. neutral	5. Strongly disagree	5. Strongly disagree
3. Bachelors	2. Single	Medical Doctor/specialist/consultant	2	1. Yes	Under supervision	20	Very good or good	Doctor	Average	yes	yes	yes	no	no)	no)	no	no)	yes	yes	No	2. No (not at all or never)	No abuse	no abuse	No abuse		1.Agree	2. Strongly agree	2. Strongly agree	2. Strongly agree	2. Strongly agree	2. Strongly agree	2. Strongly agree	2. Strongly agree	2. Strongly agree	2. Strongly agree	2. Strongly agree	2. Strongly agree	2. Strongly agree	2. Strongly agree	2. Strongly agree
3. Bachelors	2. Single	Medical Doctor/specialist/consultant	2	1. Yes	Supervisor/ward in-charge/ manager	18	Very good or good	None	Average	yes	yes	yes	no	yes	no)	yes)	no)	yes	yes	No	2. No (not at all or never)	No abuse	no abuse	No abuse		1.Agree	1.Agree	1.Agree	1.Agree	1.Agree	1.Agree	1.Agree	1.Agree	1.Agree	1.Agree	1.Agree	1.Agree	1.Agree	1.Agree	1.Agree
2. Diploma	1. Married	Nurse/midwife	6	1. Yes	Under supervision	114	Very good or good	Nurse /midwife	Adequate	no	no	no	no	no)	no)	no	no)	no)	no	No	2. No (not at all or never)	No abuse	no abuse	No abuse		5. Strongly disagree	5. Strongly disagree	5. Strongly disagree	5. Strongly disagree	5. Strongly disagree	5. Strongly disagree	5. Strongly disagree	5. Strongly disagree	5. Strongly disagree	5. Strongly disagree	5. Strongly disagree	5. Strongly disagree	5. Strongly disagree	5. Strongly disagree	5. Strongly disagree
3. Bachelors	2. Single	Allied health professionals (clinical officer, anaesthetist, radiologist, lab technician, Pharmacists)	5	1. Yes	Under supervision	30	3. Neutral	Allied health professional	Average	yes	yes	yes	yes	yes	no)	yes)	yes	yes	yes	No	2. No (not at all or never)	No abuse	no abuse	No abuse		1.Agree	3. neutral	1.Agree	1.Agree	1.Agree	2. Strongly agree	1.Agree	1.Agree	1.Agree	1.Agree	1.Agree	1.Agree	1.Agree	1.Agree	1.Agree
2. Diploma	1. Married	Nurse/midwife	2	1. Yes	Supervisor/ward in-charge/ manager	5	3. Neutral	Doctor	Average	yes	yes	yes	yes	yes	yes	yes)	yes	yes	yes	No	2. No (not at all or never)	Nurse/midwife	Nurse/midwife	Nurse/midwife		3. neutral	3. neutral	2. Strongly agree	2. Strongly agree	2. Strongly agree	2. Strongly agree	2. Strongly agree	2. Strongly agree	2. Strongly agree	2. Strongly agree	2. Strongly agree	3. neutral	3. neutral	3. neutral	3. neutral
3. Bachelors	1. Married	Nurse/midwife	2	1. Yes	Under supervision	18	Very good or good	None	Average	no	no	no	no	no)	no)	no	no)	no)	yes	No	2. No (not at all or never)	No abuse	no abuse	No abuse		1.Agree	1.Agree	2. Strongly agree	2. Strongly agree	1.Agree	3. neutral	3. neutral	1.Agree	1.Agree	3. neutral	3. neutral	2. Strongly agree	1.Agree	1.Agree	1.Agree
2. Diploma	2. Single	Nurse/midwife	5	1. Yes	Supervisor/ward in-charge/ manager	50	3. Neutral	Doctor	Average	no	yes	yes	yes	no)	no)	yes)	yes	yes	yes	No	2. No (not at all or never)	No abuse	no abuse	No abuse		4. Disagree	2. Strongly agree	2. Strongly agree	1.Agree	4. Disagree	3. neutral	2. Strongly agree	4. Disagree	1.Agree	1.Agree	3. neutral	2. Strongly agree	2. Strongly agree	3. neutral	4. Disagree
3. Bachelors	2. Single	Nurse/midwife	0	1. Yes	Under supervision	200	3. Neutral	Doctor	Average	no	yes	no	no	yes	yes	no	no)	prefer not to say	no	No	2. No (not at all or never)	No abuse	Allied health professionals	No abuse		1.Agree	1.Agree	3. neutral	3. neutral	4. Disagree	2. Strongly agree	3. neutral	2. Strongly agree	2. Strongly agree	3. neutral	1.Agree	2. Strongly agree	1.Agree	3. neutral	3. neutral
3. Bachelors	1. Married	Medical Doctor/specialist/consultant	3	1. Yes	Supervisor/ward in-charge/ manager	15	Very good or good	Doctor	Average	no	no	no	no	no)	no)	no	yes	no)	yes	No	2. No (not at all or never)	No abuse	no abuse	No abuse		2. Strongly agree	3. neutral	2. Strongly agree	1.Agree	2. Strongly agree	1.Agree	1.Agree	3. neutral	3. neutral	3. neutral	3. neutral	3. neutral	1.Agree	3. neutral	1.Agree
2. Diploma	1. Married	Allied health professionals (clinical officer, anaesthetist, radiologist, lab technician, Pharmacists)	5	1. Yes	Supervisor/ward in-charge/ manager	10	Very good or good	Allied health professional	Average	yes	yes	yes	yes	no)	yes	yes)	yes	no)	yes	yes	1. Yes (most times, few times, ever experienced it)	medical doctor	medical doctor	Allied health professionals		2. Strongly agree	2. Strongly agree	2. Strongly agree	3. neutral	3. neutral	3. neutral	2. Strongly agree	2. Strongly agree	2. Strongly agree	2. Strongly agree	3. neutral	2. Strongly agree	2. Strongly agree	3. neutral	2. Strongly agree
3. Bachelors	2. Single	Allied health professionals (clinical officer, anaesthetist, radiologist, lab technician, Pharmacists)	2	2. No	Under supervision	0	3. Neutral	Most of them/all of them	Prefer not to say	prefer not to say	prefer not to say	prefer not to say	prefer not to say	prefer not to say	prefer not to say	prefer not to say	prefer not to say	prefer not to say	prefer not to say	Prefer not to say	3. Prefer not to say	No abuse	no abuse	No abuse		1.Agree	1.Agree	1.Agree	1.Agree	1.Agree	1.Agree	1.Agree	1.Agree	1.Agree	1.Agree	1.Agree	1.Agree	1.Agree	1.Agree	1.Agree
1. Certificate	2. Single	Nurse/midwife	1	2. No	Under supervision	2	Very good or good	Doctor	Average	prefer not to say	yes	prefer not to say	yes	no)	yes	prefer not to say	no)	prefer not to say	yes	No	2. No (not at all or never)	No abuse	no abuse	No abuse		1.Agree	2. Strongly agree	2. Strongly agree	3. neutral	4. Disagree	1.Agree	5. Strongly disagree	3. neutral	2. Strongly agree	3. neutral	3. neutral	2. Strongly agree	3. neutral	3. neutral	1.Agree
2. Diploma	1. Married	Nurse/midwife	10	1. Yes	Under supervision	9	3. Neutral	Most of them/all of them	Average	no	no	no	no	no)	no)	yes)	no)	no)	no	No	2. No (not at all or never)	No abuse	no abuse	No abuse		3. neutral	3. neutral	5. Strongly disagree	3. neutral	3. neutral	3. neutral	3. neutral	4. Disagree	1.Agree	5. Strongly disagree	5. Strongly disagree	1.Agree	3. neutral	1.Agree	3. neutral
1. Certificate	2. Single	Nurse/midwife	1	1. Yes	Under supervision	5	Very good or good	Doctor	Average	no	no	no	no	no)	no)	no	no)	no)	no	No	2. No (not at all or never)	Nurse/midwife	Nurse/midwife	Nurse/midwife		1.Agree	2. Strongly agree	1.Agree	2. Strongly agree	2. Strongly agree	1.Agree	1.Agree	1.Agree	1.Agree	2. Strongly agree	1.Agree	2. Strongly agree	2. Strongly agree	2. Strongly agree	2. Strongly agree
1. Certificate	2. Single	Nurse/midwife	2	1. Yes	Under supervision	180	Very good or good	Doctor	Average	prefer not to say	yes	yes	no	yes	no)	no	yes	yes	yes	No	1. Yes (most times, few times, ever experienced it)	Allied health profesionals	Allied health professionals	Allied health professionals		1.Agree	1.Agree	4. Disagree	1.Agree	1.Agree	1.Agree	4. Disagree	3. neutral	1.Agree	4. Disagree	2. Strongly agree	1.Agree	1.Agree	1.Agree	1.Agree
1. Certificate	2. Single	Nurse/midwife	1	1. Yes	Supervisor/ward in-charge/ manager	8	3. Neutral	Doctor	Average	yes	no	no	no	no)	no)	yes)	no)	no)	yes	No	2. No (not at all or never)	Nurse/midwife	Nurse/midwife	Nurse/midwife		1.Agree	2. Strongly agree	1.Agree	3. neutral	1.Agree	1.Agree	1.Agree	3. neutral	3. neutral	3. neutral	3. neutral	1.Agree	3. neutral	3. neutral	3. neutral
3. Bachelors	2. Single	Medical Doctor/specialist/consultant	1	1. Yes	Under supervision	26	Very good or good	Doctor	Average	no	yes	yes	no	no)	no)	yes)	no)	yes	no	No	2. No (not at all or never)	medical doctor	Nurse/midwife	No abuse		1.Agree	1.Agree	1.Agree	1.Agree	1.Agree	1.Agree	1.Agree	1.Agree	3. neutral	1.Agree	3. neutral	4. Disagree	1.Agree	1.Agree	1.Agree
1. Certificate	2. Single	Nurse/midwife	1	1. Yes	Under supervision	5	Very good or good	Nurse /midwife	Average	yes	no	no	no	no)	no)	no	no)	no)	no	No	2. No (not at all or never)	No abuse	no abuse	No abuse		2. Strongly agree	2. Strongly agree	2. Strongly agree	2. Strongly agree	4. Disagree	2. Strongly agree	2. Strongly agree	2. Strongly agree	2. Strongly agree	4. Disagree	4. Disagree	2. Strongly agree	1.Agree	2. Strongly agree	2. Strongly agree
1. Certificate	2. Single	Nurse/midwife	1	1. Yes	Under supervision	8	Very good or good	Nurse /midwife	Average	no	no	no	no	no)	no)	no	no)	no)	no	No	2. No (not at all or never)	No abuse	no abuse	No abuse		2. Strongly agree	1.Agree	1.Agree	2. Strongly agree	5. Strongly disagree	1.Agree	1.Agree	2. Strongly agree	1.Agree	4. Disagree	4. Disagree	1.Agree	1.Agree	2. Strongly agree	2. Strongly agree
1. Certificate	2. Single	Nurse/midwife	1	1. Yes	Under supervision	8	Very good or good	Nurse /midwife	Average	no	no	no	no	no)	no)	no	no)	no)	no	No	2. No (not at all or never)	No abuse	no abuse	No abuse		2. Strongly agree	1.Agree	1.Agree	1.Agree	5. Strongly disagree	1.Agree	1.Agree	2. Strongly agree	1.Agree	4. Disagree	4. Disagree	1.Agree	2. Strongly agree	2. Strongly agree	2. Strongly agree
1. Certificate	2. Single	Nurse/midwife	4	1. Yes	Supervisor/ward in-charge/ manager	30	Very good or good	Doctor	Average	no	yes	no	no	yes	yes	yes)	no)	yes	yes	No	2. No (not at all or never)	Nurse/midwife	Nurse/midwife	Nurse/midwife		1.Agree	1.Agree	1.Agree	1.Agree	1.Agree	1.Agree	1.Agree	2. Strongly agree	3. neutral	3. neutral	3. neutral	2. Strongly agree	1.Agree	2. Strongly agree	2. Strongly agree
2. Diploma	2. Single	Allied health professionals (clinical officer, anaesthetist, radiologist, lab technician, Pharmacists)	1	1. Yes	Under supervision	3	3. Neutral	Doctor	Average	yes	no	no	yes	no)	yes	yes)	no)	no)	yes	No	2. No (not at all or never)	Nurse/midwife	Nurse/midwife	Nurse/midwife		2. Strongly agree	5. Strongly disagree	4. Disagree	2. Strongly agree	3. neutral	2. Strongly agree	4. Disagree	3. neutral	3. neutral	3. neutral	2. Strongly agree	4. Disagree	2. Strongly agree	4. Disagree	2. Strongly agree
3. Bachelors	2. Single	Allied health professionals (clinical officer, anaesthetist, radiologist, lab technician, Pharmacists)	2	1. Yes	Under supervision	5	3. Neutral	Doctor	Poor or very low	yes	yes	yes	yes	yes	yes	yes)	no)	yes	yes	No	2. No (not at all or never)	No abuse	no abuse	No abuse		1.Agree	1.Agree	1.Agree	1.Agree	1.Agree	1.Agree	1.Agree	3. neutral	3. neutral	4. Disagree	4. Disagree	1.Agree	3. neutral	3. neutral	1.Agree
2. Diploma	2. Single	Allied health professionals (clinical officer, anaesthetist, radiologist, lab technician, Pharmacists)	1	1. Yes	Supervisor/ward in-charge/ manager	1	Very good or good	Nurse /midwife	Average	yes	yes	yes	yes	no)	no)	yes)	yes	yes	yes	No	2. No (not at all or never)	No abuse	no abuse	No abuse		2. Strongly agree	4. Disagree	5. Strongly disagree	4. Disagree	4. Disagree	4. Disagree	3. neutral	5. Strongly disagree	1.Agree	4. Disagree	4. Disagree	1.Agree	4. Disagree	3. neutral	4. Disagree
1. Certificate	2. Single	Allied health professionals (clinical officer, anaesthetist, radiologist, lab technician, Pharmacists)	1	1. Yes	Under supervision	2	Very good or good	Most of them/all of them	Average	no	no	no	no	no)	no)	no	no)	no)	no	No	2. No (not at all or never)	No abuse	no abuse	No abuse		1.Agree	1.Agree	1.Agree	3. neutral	3. neutral	3. neutral	3. neutral	1.Agree	3. neutral	3. neutral	1.Agree	1.Agree	1.Agree	1.Agree	1.Agree
3. Bachelors	2. Single	Allied health professionals (clinical officer, anaesthetist, radiologist, lab technician, Pharmacists)	3	1. Yes	Supervisor/ward in-charge/ manager	4	Very good or good	None	Average	no	no	no	no	no)	no)	no	yes	no)	yes	No	2. No (not at all or never)	No abuse	no abuse	No abuse		1.Agree	3. neutral	1.Agree	1.Agree	3. neutral	3. neutral	3. neutral	1.Agree	1.Agree	1.Agree	1.Agree	1.Agree	1.Agree	1.Agree	1.Agree
3. Bachelors	2. Single	Medical Doctor/specialist/consultant	1	1. Yes	Under supervision	6	Very good or good	Allied health professional	Average	yes	yes	no	no	yes	yes	yes)	no)	yes	yes	yes	2. No (not at all or never)	Allied health profesionals	Nurse/midwife	No abuse		3. neutral	4. Disagree	3. neutral	3. neutral	3. neutral	3. neutral	4. Disagree	4. Disagree	3. neutral	5. Strongly disagree	5. Strongly disagree	5. Strongly disagree	5. Strongly disagree	3. neutral	3. neutral
1. Certificate	1. Married	Nurse/midwife	1	1. Yes	Under supervision	3	Very good or good	Nurse /midwife	Average	no	prefer not to say	prefer not to say	no	no)	yes	yes)	no)	no)	yes	No	2. No (not at all or never)	Nurse/midwife	Nurse/midwife	No abuse		1.Agree	2. Strongly agree	2. Strongly agree	2. Strongly agree	2. Strongly agree	1.Agree	2. Strongly agree	1.Agree	1.Agree	3. neutral	1.Agree	1.Agree	1.Agree	1.Agree	1.Agree
2. Diploma	2. Single	Allied health professionals (clinical officer, anaesthetist, radiologist, lab technician, Pharmacists)	1	1. Yes	Under supervision	5	3. Neutral	Nurse /midwife	Average	prefer not to say	prefer not to say	no	no	no)	no)	no	no)	no)	no	No	2. No (not at all or never)	No abuse	no abuse	No abuse		1.Agree	2. Strongly agree	1.Agree	1.Agree	3. neutral	3. neutral	1.Agree	1.Agree	1.Agree	3. neutral	3. neutral	1.Agree	3. neutral	3. neutral	3. neutral
2. Diploma	2. Single	Allied health professionals (clinical officer, anaesthetist, radiologist, lab technician, Pharmacists)	2	1. Yes	Supervisor/ward in-charge/ manager	25	Very good or good	Nurse /midwife	Average	prefer not to say	prefer not to say	prefer not to say	prefer not to say	prefer not to say	prefer not to say	yes)	prefer not to say	prefer not to say	prefer not to say	No	2. No (not at all or never)	No abuse	no abuse	No abuse		1.Agree	1.Agree	1.Agree	1.Agree	1.Agree	1.Agree	1.Agree	1.Agree	1.Agree	1.Agree	1.Agree	1.Agree	1.Agree	1.Agree	1.Agree
1. Certificate	1. Married	Allied health professionals (clinical officer, anaesthetist, radiologist, lab technician, Pharmacists)	10	1. Yes	Under supervision	14	Very good or good	Nurse /midwife	Average	no	yes	prefer not to say	no	yes	yes	yes)	no)	no)	yes	Prefer not to say	2. No (not at all or never)	No abuse	no abuse	No abuse		1.Agree	2. Strongly agree	2. Strongly agree	1.Agree	1.Agree	1.Agree	2. Strongly agree	2. Strongly agree	2. Strongly agree	2. Strongly agree	2. Strongly agree	2. Strongly agree	2. Strongly agree	2. Strongly agree	1.Agree
3. Bachelors	1. Married	Nurse/midwife	7	2. No	Supervisor/ward in-charge/ manager	25	4. Poor	Most of them/all of them	Poor or very low	no	no	no	no	no)	no)	no	yes	no)	no	No	2. No (not at all or never)	No abuse	no abuse	No abuse		3. neutral	1.Agree	1.Agree	1.Agree	3. neutral	1.Agree	1.Agree	3. neutral	1.Agree	4. Disagree	4. Disagree	1.Agree	3. neutral	3. neutral	1.Agree
2. Diploma	2. Single	Allied health professionals (clinical officer, anaesthetist, radiologist, lab technician, Pharmacists)	1	1. Yes	Under supervision	5	Very good or good	Allied health professional	Average	no	no	no	yes	no)	no)	no	no)	no)	no	No	2. No (not at all or never)	No abuse	no abuse	No abuse		1.Agree	5. Strongly disagree	1.Agree	2. Strongly agree	1.Agree	1.Agree	5. Strongly disagree	3. neutral	1.Agree	4. Disagree	3. neutral	2. Strongly agree	1.Agree	1.Agree	1.Agree
2. Diploma	2. Single	Allied health professionals (clinical officer, anaesthetist, radiologist, lab technician, Pharmacists)	2	1. Yes	Under supervision	8	Very good or good	Allied health professional	Adequate	no	yes	yes	no	yes	no)	no	no)	no)	yes	No	2. No (not at all or never)	No abuse	no abuse	No abuse		2. Strongly agree	2. Strongly agree	2. Strongly agree	1.Agree	2. Strongly agree	1.Agree	2. Strongly agree	1.Agree	1.Agree	1.Agree	1.Agree	2. Strongly agree	1.Agree	1.Agree	1.Agree
2. Diploma	3. Cohabiting	Allied health professionals (clinical officer, anaesthetist, radiologist, lab technician, Pharmacists)	2	1. Yes	Under supervision	12	Very good or good	Allied health professional	Average	prefer not to say	no	no	prefer not to say	yes	no)	yes)	prefer not to say	no)	no	No	2. No (not at all or never)	No abuse	no abuse	No abuse		1.Agree	1.Agree	2. Strongly agree	4. Disagree	3. neutral	1.Agree	3. neutral	3. neutral	1.Agree	4. Disagree	4. Disagree	3. neutral	1.Agree	1.Agree	1.Agree
2. Diploma	1. Married	Allied health professionals (clinical officer, anaesthetist, radiologist, lab technician, Pharmacists)	9	1. Yes	Under supervision	78	Very good or good	Nurse /midwife	Average	no	no	no	no	no)	no)	yes)	no)	no)	no	No	2. No (not at all or never)	No abuse	no abuse	No abuse		3. neutral	3. neutral	3. neutral	3. neutral	3. neutral	3. neutral	2. Strongly agree	2. Strongly agree	3. neutral	3. neutral	3. neutral	2. Strongly agree	3. neutral	1.Agree	2. Strongly agree
3. Bachelors	1. Married	Medical Doctor/specialist/consultant	7	1. Yes	Supervisor/ward in-charge/ manager	30	Very good or good	Allied health professional	Average	prefer not to say	no	no	prefer not to say	no)	no)	yes)	prefer not to say	no)	prefer not to say	No	2. No (not at all or never)	No abuse	no abuse	No abuse		1.Agree	3. neutral	1.Agree	1.Agree	1.Agree	1.Agree	1.Agree	4. Disagree	3. neutral	4. Disagree	4. Disagree	2. Strongly agree	1.Agree	1.Agree	1.Agree
2. Diploma	2. Single	Allied health professionals (clinical officer, anaesthetist, radiologist, lab technician, Pharmacists)	5	1. Yes	Under supervision	20	Very good or good	Doctor	Adequate	no	no	no	yes	no)	no)	no	no)	no)	no	No	2. No (not at all or never)	Nurse/midwife	no abuse	No abuse		1.Agree	2. Strongly agree	1.Agree	2. Strongly agree	4. Disagree	1.Agree	2. Strongly agree	1.Agree	2. Strongly agree	1.Agree	1.Agree	1.Agree	1.Agree	2. Strongly agree	2. Strongly agree
3. Bachelors	2. Single	Nurse/midwife	1	1. Yes	Under supervision	7	3. Neutral	Doctor	Poor or very low	yes	yes	yes	yes	yes	yes	yes)	yes	yes	yes	yes	2. No (not at all or never)	No abuse	no abuse	No abuse		3. neutral	5. Strongly disagree	1.Agree	2. Strongly agree	3. neutral	1.Agree	1.Agree	4. Disagree	4. Disagree	5. Strongly disagree	5. Strongly disagree	1.Agree	5. Strongly disagree	5. Strongly disagree	4. Disagree
1. Certificate	1. Married	Nurse/midwife	8	1. Yes	Under supervision	4	Very good or good	Nurse /midwife	Average	no	no	no	no	no)	no)	yes)	yes	no)	yes	No	2. No (not at all or never)	Nurse/midwife	no abuse	No abuse		1.Agree	1.Agree	1.Agree	1.Agree	1.Agree	1.Agree	1.Agree	1.Agree	1.Agree	1.Agree	3. neutral	3. neutral	3. neutral	1.Agree	1.Agree
3. Bachelors	2. Single	Nurse/midwife	1	1. Yes	Under supervision	15	Very good or good	Doctor	Average	no	no	no	no	no)	no)	no	no)	no)	yes	No	2. No (not at all or never)	No abuse	no abuse	No abuse		1.Agree	1.Agree	2. Strongly agree	1.Agree	1.Agree	1.Agree	1.Agree	1.Agree	1.Agree	1.Agree	1.Agree	1.Agree	1.Agree	1.Agree	2. Strongly agree
2. Diploma	2. Single	Nurse/midwife	3	1. Yes	Under supervision	4	Very good or good	Nurse /midwife	Adequate	no	yes	no	yes	yes	prefer not to say	yes)	no)	no)	no	No	3. Prefer not to say	All professions	no abuse	No abuse		3. neutral	1.Agree	1.Agree	1.Agree	1.Agree	1.Agree	3. neutral	1.Agree	1.Agree	1.Agree	2. Strongly agree	2. Strongly agree	1.Agree	1.Agree	1.Agree
2. Diploma	1. Married	Nurse/midwife	6	1. Yes	Under supervision	6	Very good or good	Nurse /midwife	Adequate	no	no	no	no	no)	no)	yes)	prefer not to say	no)	yes	No	2. No (not at all or never)	Allied health profesionals	no abuse	No abuse		1.Agree	1.Agree	1.Agree	3. neutral	1.Agree	1.Agree	1.Agree	1.Agree	1.Agree	1.Agree	1.Agree	1.Agree	1.Agree	3. neutral	1.Agree
2. Diploma	1. Married	Nurse/midwife	10	1. Yes	Under supervision	7	Very good or good	Nurse /midwife	Average	no	no	no	no	no)	no)	no	no)	no)	no	No	2. No (not at all or never)	No abuse	no abuse	No abuse		1.Agree	3. neutral	1.Agree	1.Agree	1.Agree	1.Agree	1.Agree	1.Agree	1.Agree	1.Agree	3. neutral	3. neutral	1.Agree	1.Agree	1.Agree
2. Diploma	2. Single	Nurse/midwife	5	1. Yes	Under supervision	7	Very good or good	Nurse /midwife	Average	no	yes	no	no	no)	prefer not to say	yes)	yes	no)	yes	No	2. No (not at all or never)	No abuse	no abuse	No abuse		2. Strongly agree	3. neutral	1.Agree	1.Agree	1.Agree	1.Agree	1.Agree	1.Agree	1.Agree	1.Agree	3. neutral	3. neutral	1.Agree	2. Strongly agree	1.Agree
2. Diploma	1. Married	Nurse/midwife	17	1. Yes	Under supervision	7	Very good or good	Nurse /midwife	Average	no	no	no	yes	yes	prefer not to say	yes)	prefer not to say	no)	yes	No	2. No (not at all or never)	No abuse	no abuse	No abuse		1.Agree	1.Agree	1.Agree	1.Agree	1.Agree	1.Agree	1.Agree	1.Agree	3. neutral	2. Strongly agree	1.Agree	1.Agree	1.Agree	1.Agree	1.Agree
2. Diploma	2. Single	Nurse/midwife	4	1. Yes	Under supervision	5	Very good or good	Nurse /midwife	Average	no	no	no	no	no)	no)	no	no)	no)	no	Prefer not to say	2. No (not at all or never)	No abuse	no abuse	No abuse		1.Agree	1.Agree	1.Agree	1.Agree	1.Agree	1.Agree	1.Agree	3. neutral	3. neutral	1.Agree	1.Agree	2. Strongly agree	3. neutral	1.Agree	1.Agree
2. Diploma	1. Married	Nurse/midwife	18	1. Yes	Under supervision	6	3. Neutral	Nurse /midwife	Average	no	yes	no	yes	yes	prefer not to say	yes)	prefer not to say	no)	yes	No	2. No (not at all or never)	Allied health profesionals	no abuse	No abuse		2. Strongly agree	1.Agree	2. Strongly agree	3. neutral	2. Strongly agree	3. neutral	1.Agree	2. Strongly agree	1.Agree	1.Agree	1.Agree	1.Agree	1.Agree	1.Agree	1.Agree
2. Diploma	2. Single	Nurse/midwife	3	1. Yes	Under supervision	8	Very good or good	Nurse /midwife	Adequate	no	no	no	no	no)	no)	no	no)	prefer not to say	no	No	2. No (not at all or never)	No abuse	no abuse	No abuse		1.Agree	3. neutral	1.Agree	1.Agree	1.Agree	1.Agree	1.Agree	1.Agree	1.Agree	1.Agree	1.Agree	1.Agree	1.Agree	1.Agree	1.Agree
3. Bachelors	2. Single	Nurse/midwife	7	1. Yes	Under supervision	1	Very good or good	Doctor	Average	no	no	no	no	no)	no)	no	no)	no)	no	No	2. No (not at all or never)	No abuse	no abuse	No abuse		1.Agree	2. Strongly agree	1.Agree	2. Strongly agree	2. Strongly agree	1.Agree	1.Agree	1.Agree	1.Agree	1.Agree	1.Agree	2. Strongly agree	2. Strongly agree	1.Agree	1.Agree
3. Bachelors	2. Single	Nurse/midwife	1	1. Yes	Under supervision	10	Very good or good	Doctor	Average	no	no	no	no	no)	no)	no	no)	no)	no	No	2. No (not at all or never)	No abuse	no abuse	No abuse		2. Strongly agree	2. Strongly agree	2. Strongly agree	2. Strongly agree	1.Agree	1.Agree	1.Agree	1.Agree	1.Agree	1.Agree	1.Agree	1.Agree	1.Agree	1.Agree	1.Agree
1. Certificate	1. Married	Nurse/midwife	2	1. Yes	Under supervision	4	3. Neutral	Nurse /midwife	Average	no	no	no	no	no)	no)	no	no)	no)	no	No	2. No (not at all or never)	No abuse	no abuse	No abuse		1.Agree	2. Strongly agree	2. Strongly agree	2. Strongly agree	1.Agree	1.Agree	1.Agree	1.Agree	2. Strongly agree	1.Agree	2. Strongly agree	1.Agree	1.Agree	1.Agree	2. Strongly agree
2. Diploma	1. Married	Nurse/midwife	10	1. Yes	Under supervision	5	Very good or good	Nurse /midwife	Adequate	no	no	no	no	no)	no)	no	no)	no)	no	No	2. No (not at all or never)	No abuse	no abuse	No abuse		3. neutral	1.Agree	1.Agree	1.Agree	1.Agree	1.Agree	1.Agree	1.Agree	1.Agree	1.Agree	1.Agree	3. neutral	2. Strongly agree	1.Agree	1.Agree
3. Bachelors	2. Single	Nurse/midwife	1	1. Yes	Under supervision	12	Very good or good	Doctor	Average	no	no	no	no	no)	no)	no	no)	no)	yes	No	2. No (not at all or never)	No abuse	no abuse	No abuse		1.Agree	1.Agree	1.Agree	1.Agree	1.Agree	2. Strongly agree	2. Strongly agree	1.Agree	2. Strongly agree	2. Strongly agree	2. Strongly agree	2. Strongly agree	2. Strongly agree	2. Strongly agree	1.Agree
3. Bachelors	2. Single	Nurse/midwife	1	1. Yes	Under supervision	12	Very good or good	Doctor	Average	no	no	no	no	no)	no)	no	no)	no)	no	No	2. No (not at all or never)	No abuse	no abuse	No abuse		1.Agree	1.Agree	1.Agree	1.Agree	1.Agree	1.Agree	1.Agree	1.Agree	1.Agree	1.Agree	2. Strongly agree	2. Strongly agree	1.Agree	1.Agree	1.Agree
3. Bachelors	2. Single	Nurse/midwife	13	1. Yes	Under supervision	13	Very good or good	Doctor	Average	no	no	no	no	no)	no)	no	no)	no)	yes	No	2. No (not at all or never)	No abuse	no abuse	No abuse		2. Strongly agree	2. Strongly agree	1.Agree	2. Strongly agree	1.Agree	2. Strongly agree	2. Strongly agree	2. Strongly agree	1.Agree	2. Strongly agree	2. Strongly agree	2. Strongly agree	2. Strongly agree	1.Agree	1.Agree
3. Bachelors	2. Single	Nurse/midwife	1	1. Yes	Under supervision	10	Very good or good	Doctor	Average	no	no	no	no	no)	no)	no	no)	no)	no	No	2. No (not at all or never)	No abuse	no abuse	No abuse		1.Agree	1.Agree	1.Agree	2. Strongly agree	1.Agree	1.Agree	1.Agree	1.Agree	1.Agree	2. Strongly agree	2. Strongly agree	1.Agree	1.Agree	1.Agree	1.Agree
1. Certificate	1. Married	Nurse/midwife	5	1. Yes	Under supervision	6	Very good or good	Nurse /midwife	Average	no	no	no	no	no)	no)	no	no)	no)	yes	Prefer not to say	2. No (not at all or never)	No abuse	no abuse	No abuse		1.Agree	1.Agree	1.Agree	1.Agree	3. neutral	3. neutral	1.Agree	1.Agree	1.Agree	1.Agree	1.Agree	3. neutral	2. Strongly agree	1.Agree	3. neutral
3. Bachelors	2. Single	Allied health professionals (clinical officer, anaesthetist, radiologist, lab technician, Pharmacists)	2	1. Yes	Under supervision	7	Very good or good	Most of them/all of them	Average	yes	yes	yes	no	no)	no)	no	no)	no)	no	No	2. No (not at all or never)	medical doctor	no abuse	No abuse		3. neutral	2. Strongly agree	3. neutral	3. neutral	3. neutral	2. Strongly agree	4. Disagree	5. Strongly disagree	4. Disagree	5. Strongly disagree	5. Strongly disagree	3. neutral	3. neutral	3. neutral	3. neutral
2. Diploma	2. Single	Allied health professionals (clinical officer, anaesthetist, radiologist, lab technician, Pharmacists)	4	1. Yes	Under supervision	6	Very good or good	Allied health professional	Average	yes	yes	no	no	prefer not to say	no)	yes)	no)	yes	no	No	2. No (not at all or never)	No abuse	no abuse	No abuse		3. neutral	1.Agree	3. neutral	1.Agree	4. Disagree	4. Disagree	1.Agree	3. neutral	4. Disagree	5. Strongly disagree	4. Disagree	1.Agree	3. neutral	3. neutral	1.Agree
2. Diploma	1. Married	Nurse/midwife	18	1. Yes	Under supervision	7	Very good or good	Most of them/all of them	Average	yes	yes	no	no	yes	yes	yes)	no)	no)	no	No	2. No (not at all or never)	No abuse	no abuse	No abuse		1.Agree	1.Agree	1.Agree	1.Agree	2. Strongly agree	3. neutral	1.Agree	1.Agree	4. Disagree	4. Disagree	4. Disagree	1.Agree	1.Agree	1.Agree	1.Agree
2. Diploma	2. Single	Nurse/midwife	10	1. Yes	Under supervision	10	3. Neutral	Doctor	Average	prefer not to say	prefer not to say	no	no	no)	no)	no	yes	yes	yes	No	2. No (not at all or never)	No abuse	no abuse	No abuse		2. Strongly agree	1.Agree	1.Agree	3. neutral	4. Disagree	3. neutral	1.Agree	4. Disagree	1.Agree	3. neutral	3. neutral	1.Agree	1.Agree	3. neutral	2. Strongly agree
2. Diploma	1. Married	Allied health professionals (clinical officer, anaesthetist, radiologist, lab technician, Pharmacists)	4	2. No	Under supervision	7	3. Neutral	Allied health professional	Poor or very low	no	no	yes	no	yes	no)	no	no)	prefer not to say	no	No	2. No (not at all or never)	No abuse	no abuse	No abuse		3. neutral	4. Disagree	1.Agree	1.Agree	4. Disagree	4. Disagree	3. neutral	3. neutral	3. neutral	4. Disagree	5. Strongly disagree	3. neutral	4. Disagree	4. Disagree	3. neutral
1. Certificate	1. Married	Nurse/midwife	3	1. Yes	Under supervision	9	Very good or good	Nurse /midwife	Adequate	prefer not to say	no	no	no	no)	no)	no	no)	no)	no	No	2. No (not at all or never)	No abuse	no abuse	No abuse		2. Strongly agree	4. Disagree	1.Agree	1.Agree	5. Strongly disagree	1.Agree	1.Agree	1.Agree	1.Agree	1.Agree	1.Agree	1.Agree	1.Agree	1.Agree	1.Agree
1. Certificate	2. Single	Allied health professionals (clinical officer, anaesthetist, radiologist, lab technician, Pharmacists)	1	1. Yes	Under supervision	10	Very good or good	Nurse /midwife	Average	no	no	no	no	no)	no)	no	no)	no)	yes	No	2. No (not at all or never)	No abuse	no abuse	No abuse		1.Agree	2. Strongly agree	1.Agree	1.Agree	1.Agree	1.Agree	1.Agree	1.Agree	2. Strongly agree	2. Strongly agree	1.Agree	1.Agree	1.Agree	1.Agree	2. Strongly agree
2. Diploma	1. Married	Nurse/midwife	6	1. Yes	Supervisor/ward in-charge/ manager	8	3. Neutral	Nurse /midwife	Poor or very low	yes	yes	yes	prefer not to say	yes	yes	prefer not to say	yes	prefer not to say	yes	No	2. No (not at all or never)	medical doctor	Nurse/midwife	No abuse		3. neutral	4. Disagree	3. neutral	2. Strongly agree	3. neutral	3. neutral	1.Agree	1.Agree	5. Strongly disagree	5. Strongly disagree	1.Agree	3. neutral	3. neutral	3. neutral	3. neutral
4. Masters	1. Married	Allied health professionals (clinical officer, anaesthetist, radiologist, lab technician, Pharmacists)	2	1. Yes	Supervisor/ward in-charge/ manager	15	Very good or good	Allied health professional	Prefer not to say	no	no	no	no	no)	no)	no	no)	no)	no	No	2. No (not at all or never)	No abuse	no abuse	No abuse		1.Agree	2. Strongly agree	1.Agree	2. Strongly agree	2. Strongly agree	1.Agree	2. Strongly agree	3. neutral	4. Disagree	5. Strongly disagree	2. Strongly agree	2. Strongly agree	2. Strongly agree	2. Strongly agree	2. Strongly agree
3. Bachelors	1. Married	Nurse/midwife	10	2. No	Under supervision	18	3. Neutral	Nurse /midwife	Average	yes	yes	yes	no	yes	no)	yes)	yes	yes	yes	No	2. No (not at all or never)	No abuse	no abuse	No abuse		2. Strongly agree	3. neutral	1.Agree	1.Agree	3. neutral	4. Disagree	1.Agree	1.Agree	5. Strongly disagree	4. Disagree	5. Strongly disagree	1.Agree	2. Strongly agree	3. neutral	3. neutral
3. Bachelors	2. Single	Allied health professionals (clinical officer, anaesthetist, radiologist, lab technician, Pharmacists)	8	1. Yes	Supervisor/ward in-charge/ manager	21	Very good or good	Nurse /midwife	Average	no	no	no	no	yes	no)	no	yes	no)	no	No	2. No (not at all or never)	No abuse	no abuse	No abuse		1.Agree	1.Agree	1.Agree	1.Agree	1.Agree	3. neutral	3. neutral	3. neutral	3. neutral	3. neutral	4. Disagree	4. Disagree	3. neutral	3. neutral	3. neutral
2. Diploma	2. Single	Allied health professionals (clinical officer, anaesthetist, radiologist, lab technician, Pharmacists)	3	1. Yes	Under supervision	7	Very good or good	Allied health professional	Average	prefer not to say	no	no	no	no)	no)	no	no)	no)	yes	No	2. No (not at all or never)	No abuse	no abuse	No abuse		1.Agree	2. Strongly agree	2. Strongly agree	2. Strongly agree	1.Agree	2. Strongly agree	3. neutral	2. Strongly agree	1.Agree	5. Strongly disagree	4. Disagree	2. Strongly agree	2. Strongly agree	2. Strongly agree	2. Strongly agree
1. Certificate	1. Married	Nurse/midwife	17	1. Yes	Supervisor/ward in-charge/ manager	8	Very good or good	Nurse /midwife	Adequate	no	no	no	no	no)	no)	no	no)	no)	no	No	2. No (not at all or never)	No abuse	no abuse	No abuse		1.Agree	2. Strongly agree	2. Strongly agree	2. Strongly agree	4. Disagree	1.Agree	1.Agree	2. Strongly agree	2. Strongly agree	1.Agree	1.Agree	3. neutral	3. neutral	3. neutral	1.Agree
2. Diploma	2. Single	Nurse/midwife	22	1. Yes	Under supervision	8	Very good or good	None	Average	no	no	yes	no	no)	no)	no	yes	yes	no	No	2. No (not at all or never)	No abuse	no abuse	No abuse		2. Strongly agree	2. Strongly agree	1.Agree	1.Agree	1.Agree	1.Agree	1.Agree	2. Strongly agree	1.Agree	5. Strongly disagree	4. Disagree	2. Strongly agree	1.Agree	1.Agree	1.Agree
1. Certificate	1. Married	Nurse/midwife	3	1. Yes	Supervisor/ward in-charge/ manager	5	Very good or good	Allied health professional	Average	no	no	no	no	no)	no)	yes)	no)	no)	no	No	2. No (not at all or never)	No abuse	no abuse	No abuse		2. Strongly agree	1.Agree	2. Strongly agree	2. Strongly agree	1.Agree	1.Agree	1.Agree	1.Agree	1.Agree	1.Agree	3. neutral	1.Agree	2. Strongly agree	1.Agree	1.Agree
1. Certificate	1. Married	Nurse/midwife	15	1. Yes	Under supervision	8	Very good or good	Allied health professional	Average	no	no	no	no	no)	no)	yes)	no)	no)	no	No	2. No (not at all or never)	No abuse	no abuse	No abuse		2. Strongly agree	2. Strongly agree	1.Agree	1.Agree	2. Strongly agree	2. Strongly agree	2. Strongly agree	2. Strongly agree	1.Agree	2. Strongly agree	1.Agree	2. Strongly agree	2. Strongly agree	2. Strongly agree	1.Agree
2. Diploma	2. Single	Nurse/midwife	2	1. Yes	Under supervision	8	Very good or good	Allied health professional	Average	no	no	yes	no	no)	no)	yes)	no)	no)	yes	No	2. No (not at all or never)	No abuse	no abuse	No abuse		1.Agree	1.Agree	1.Agree	3. neutral	2. Strongly agree	1.Agree	2. Strongly agree	2. Strongly agree	2. Strongly agree	2. Strongly agree	1.Agree	1.Agree	1.Agree	1.Agree	1.Agree
2. Diploma	2. Single	Allied health professionals (clinical officer, anaesthetist, radiologist, lab technician, Pharmacists)	3	1. Yes	Under supervision	12	Very good or good	Doctor	Adequate	no	yes	no	no	no)	no)	no	no)	no)	yes	No	2. No (not at all or never)	No abuse	no abuse	No abuse		2. Strongly agree	1.Agree	1.Agree	2. Strongly agree	1.Agree	1.Agree	1.Agree	4. Disagree	1.Agree	1.Agree	2. Strongly agree	2. Strongly agree	2. Strongly agree	1.Agree	2. Strongly agree
3. Bachelors	2. Single	Nurse/midwife	1	1. Yes	Under supervision	11	3. Neutral	Nurse /midwife	Average	prefer not to say	yes	prefer not to say	no	yes	prefer not to say	yes)	no)	no)	yes	No	2. No (not at all or never)	No abuse	no abuse	No abuse		1.Agree	1.Agree	1.Agree	1.Agree	3. neutral	3. neutral	3. neutral	3. neutral	3. neutral	3. neutral	3. neutral	3. neutral	3. neutral	3. neutral	3. neutral
3. Bachelors	2. Single	Medical Doctor/specialist/consultant	1	1. Yes	Supervisor/ward in-charge/ manager	20	Very good or good	Nurse /midwife	Average	no	prefer not to say	no	no	no)	no)	prefer not to say	no)	no)	no	No	2. No (not at all or never)	No abuse	no abuse	No abuse		1.Agree	3. neutral	1.Agree	1.Agree	3. neutral	1.Agree	4. Disagree	1.Agree	3. neutral	4. Disagree	4. Disagree	1.Agree	1.Agree	3. neutral	1.Agree
4. Masters	1. Married	Medical Doctor/specialist/consultant	14	1. Yes	Supervisor/ward in-charge/ manager	24	4. Poor	Doctor	Poor or very low	no	no	no	no	no)	no)	no	no)	no)	no	No	2. No (not at all or never)	No abuse	no abuse	No abuse		3. neutral	4. Disagree	3. neutral	3. neutral	4. Disagree	3. neutral	1.Agree	3. neutral	3. neutral	4. Disagree	4. Disagree	3. neutral	4. Disagree	4. Disagree	3. neutral
3. Bachelors	2. Single	Allied health professionals (clinical officer, anaesthetist, radiologist, lab technician, Pharmacists)	0	1. Yes	Under supervision	5	3. Neutral	Doctor	Average	prefer not to say	yes	yes	yes	yes	yes	yes)	yes	yes	yes	No	2. No (not at all or never)	No abuse	no abuse	No abuse		3. neutral	3. neutral	3. neutral	3. neutral	3. neutral	3. neutral	3. neutral	3. neutral	3. neutral	3. neutral	3. neutral	3. neutral	3. neutral	3. neutral	3. neutral
2. Diploma	3. Cohabiting	Allied health professionals (clinical officer, anaesthetist, radiologist, lab technician, Pharmacists)	9	2. No	Under supervision	10	Very good or good	Most of them/all of them	Average	yes	no	no	no	no)	no)	yes)	yes	yes	yes	No	2. No (not at all or never)	No abuse	no abuse	No abuse		3. neutral	3. neutral	3. neutral	4. Disagree	2. Strongly agree	3. neutral	3. neutral	2. Strongly agree	3. neutral	4. Disagree	5. Strongly disagree	3. neutral	3. neutral	4. Disagree	4. Disagree
3. Bachelors	1. Married	Medical Doctor/specialist/consultant	3	1. Yes	Under supervision	25	Very good or good	Doctor	Average	yes	no	no	no	no)	no)	no	no)	no)	yes	No	2. No (not at all or never)	No abuse	no abuse	No abuse		2. Strongly agree	1.Agree	1.Agree	1.Agree	1.Agree	2. Strongly agree	1.Agree	1.Agree	3. neutral	3. neutral	3. neutral	1.Agree	1.Agree	1.Agree	1.Agree
4. Masters	2. Single	Allied health professionals (clinical officer, anaesthetist, radiologist, lab technician, Pharmacists)	0	2. No	Under supervision	0	Very good or good	Allied health professional	Prefer not to say	prefer not to say	prefer not to say	prefer not to say	prefer not to say	prefer not to say	prefer not to say	prefer not to say	prefer not to say	prefer not to say	prefer not to say	Prefer not to say	3. Prefer not to say	No abuse	no abuse	No abuse		3. neutral	3. neutral	3. neutral	3. neutral	3. neutral	3. neutral	3. neutral	3. neutral	3. neutral	3. neutral	3. neutral	3. neutral	3. neutral	3. neutral	3. neutral
1. Certificate	1. Married	Nurse/midwife	3	1. Yes	Supervisor/ward in-charge/ manager	10	Very good or good	Nurse /midwife	Average	no	no	no	no	no)	no)	no	no)	no)	no	No	2. No (not at all or never)	Nurse/midwife	Nurse/midwife	Nurse/midwife		1.Agree	1.Agree	1.Agree	1.Agree	1.Agree	1.Agree	1.Agree	1.Agree	1.Agree	1.Agree	1.Agree	1.Agree	1.Agree	1.Agree	1.Agree
1. Certificate	2. Single	Nurse/midwife	3	1. Yes	Under supervision	3	Very good or good	Nurse /midwife	Average	no	no	no	prefer not to say	prefer not to say	no)	no	no)	no)	no	No	2. No (not at all or never)	No abuse	no abuse	No abuse		4. Disagree	2. Strongly agree	4. Disagree	4. Disagree	2. Strongly agree	4. Disagree	4. Disagree	4. Disagree	2. Strongly agree	4. Disagree	4. Disagree	4. Disagree	4. Disagree	4. Disagree	4. Disagree
1. Certificate	2. Single	Nurse/midwife	2	1. Yes	Supervisor/ward in-charge/ manager	3	Very good or good	Doctor	Average	yes	no	yes	no	yes	no)	yes)	no)	no)	yes	No	2. No (not at all or never)	No abuse	no abuse	No abuse		3. neutral	4. Disagree	3. neutral	5. Strongly disagree	3. neutral	4. Disagree	3. neutral	4. Disagree	5. Strongly disagree	5. Strongly disagree	4. Disagree	3. neutral	4. Disagree	4. Disagree	4. Disagree
3. Bachelors	1. Married	Nurse/midwife	1	1. Yes	Under supervision	4	Very good or good	None	Poor or very low	no	no	no	no	no)	no)	no	yes	no)	no	No	2. No (not at all or never)	No abuse	no abuse	No abuse		3. neutral	3. neutral	1.Agree	1.Agree	3. neutral	3. neutral	3. neutral	3. neutral	2. Strongly agree	5. Strongly disagree	5. Strongly disagree	1.Agree	3. neutral	3. neutral	1.Agree
2. Diploma	2. Single	Allied health professionals (clinical officer, anaesthetist, radiologist, lab technician, Pharmacists)	2	1. Yes	Under supervision	15	Very good or good	Allied health professional	Average	no	no	no	no	no)	no)	no	no)	no)	no	No	2. No (not at all or never)	No abuse	no abuse	No abuse		2. Strongly agree	2. Strongly agree	2. Strongly agree	2. Strongly agree	2. Strongly agree	1.Agree	1.Agree	2. Strongly agree	2. Strongly agree	2. Strongly agree	3. neutral	1.Agree	1.Agree	1.Agree	1.Agree
